# Supplementary material for: Glucocorticoid receptor inhibits Th2 immune responses by down-regulating Pparg and Gata3 in schistosomiasis
Source: Front Immunol. 2025 Mar 24;16:1518586. doi: 10.3389/fimmu.2025.1518586 (PMC11973390; doi:10.3389/fimmu.2025.1518586)
Supplement: Supplementary file 5 [file Table1.xls]

## Sheet: Fig.1A
granulomas size				Fibrosis scores
Uninfected+Vehicle	Infected+Vehicle	Infected+Dex		Uninfected+Vehicle	Infected+Vehicle	Infected+Dex
0	702.23	274.42		0	18.45	6.82
0	594.07	274.42		0	15.63	5.56
0	576.42	160.22		0	15.08	3.78
0	400.2	167.1		0	10.74	3.97
0	550.93	322.32		0	14.02	7.11
0	482.85	182.14		0	11.4	4.49

## Sheet: Fig.1B
Egg counting
Uninfected+Vehicle	Infected+Vehicle	Infected+Dex
0	54.9582	100.733
0	63.4921	95.7447
0	101.235	92.1273
0	118.705	41.9287
0	65.2174	47.3485
0	113.782	62.5

## Sheet: Fig.1C
Il5				Il4				Il13
uninfected	infected	infected+Dex		uninfected	infected	infected+Dex		Uninfected+Vehicle	Infected+Vehicle	Infected+Dex
1.67	116.97	3.97		1.19	9.36	2.02		2.17	44.7	4.76
2.58	58.59	3.47		1.04	8.88	2.34		2.86	17.21	4.04
1.49	25.42	12.16		0.74	5.43	2.95		1.09	38.97	6.77
1.48	128.38	3.39		1.12	10.32	1.23		0.38	45.4	5.29
0.53	26.45	8.24		0.74	7.72	3.99		0.63	26.11	3.3
0.2	51.71	3.59		1.31	10.49	2.01		0.6	31.25	5.27

## Sheet: Fig.2C
Percentage of IL4+ cells			MFI
Vehicle	Dex		Vehicle	Dex
17.8	7.4		4268	1874
15.2	6.15		3324	1770
21	8.36		3116	1740

## Sheet: Fig.2D
Il5			Il4			Il13
Vehicle	Dex		Vehicle	Dex		Vehicle	Dex
1.05	0.14		0.81	0.12		1.11	0.07
0.98	0.1		1.14	0.14		0.93	0.06
0.92	0.1		1.13	0.13		0.93	0.05
1.06	0.13		0.95	0.12		1.04	0.07

## Sheet: Fig.5B
Gata3			Pparg
Vehicle	Dex		Vehicle	Dex
0.98	0.78		1.17	0.39
1.15	0.87		0.85	0.51
0.96	0.69		1	0.41

## Sheet: Fig.5C
GATA3/GAPDH			PPARG/GAPDH
Vehicle	Dex		Vehicle	Dex
0.894985	0.819143		0.638824	0.375234
0.898734	0.778193		0.650054	0.494462
1.0351	0.823659		0.587589	0.452908

## Sheet: Fig.5D
Percentage of GATA3+ cells				Percentage of PPARG+ cells
Uninfected+Vehicle	Infected+Vehicle	Infected+Dex		Uninfected+Vehicle	Infected+Vehicle	Infected+Dex
0	6.5746	0.903138		0	2.47203	0.866295
0	4.73033	1.29989		0	2.89564	0.761192
0	4.26058	1.04042		0	2.3774	1.14987
0	4.96766	0.975089		0	2.24343	1.10947
0	6.51263	1.11552		0	2.75188	1.08827
0	5.95935	1.31195		0	3.37462	1.06061

## Sheet: Fig.5E
Gata3				Pparg
Uninfected+Vehicle	Infected+Vehicle	Infected+Dex		Uninfected+Vehicle	Infected+Vehicle	Infected+Dex
1.13	6.85	2.4		1.15	4.68	1.65
0.75	3.45	2.15		1.28	4.36	2.36
1.08	3.25	1.39		1.16	6.95	1.87
1.37	8.79	1.8		0.94	3.65	1.29
1.02	5.96	1.93		0.83	4.88	1.6
0.79	9.39	1.6		0.76	4.52	1.17
